# Supplementary material for: Impact of Using Oilseed Industry Byproducts Rich in Linoleic and Alpha-Linolenic Acid in Ruminant Nutrition on Milk Production and Milk Fatty Acid Profile
Source: Animals (Basel). 2024 Feb 6;14(4):539. doi: 10.3390/ani14040539 (PMC10886360; doi:10.3390/ani14040539)
Supplement: Supplementary file 1 [file animals-14-00539-s001.zip]

Archive with 1 entries (1 files):
- animals-2756188-supplementary.pdf
